# Supplementary material for: Genome-Wide Identification and Expression Analysis of the ALKB Homolog Gene Family in Potato (Solanum tuberosum L.)
Source: Int J Mol Sci. 2024 Oct 12;25(20):10984. doi: 10.3390/ijms252010984 (PMC11507222; doi:10.3390/ijms252010984)
Supplement: Supplementary file 1 [file ijms-25-10984-s001.zip]

Archive with 1 entries (1 files):
- ijms-3198633-supplementary.pdf
